# Supplementary material for: Predicting Mortality Using Machine Learning Algorithms in Patients Who Require Renal Replacement Therapy in the Critical Care Unit
Source: J Clin Med. 2022 Sep 8;11(18):5289. doi: 10.3390/jcm11185289 (PMC9500742; doi:10.3390/jcm11185289)
Supplement: Supplementary file 1 [file jcm-11-05289-s001.zip]

Archive with 1 entries (1 files):
- jcm-1843070-supplementary.pdf
